# Supplementary material for: A global view on the effect of water uptake on aerosol particle light scattering
Source: Sci Data. 2019 Aug 22;6:157. doi: 10.1038/s41597-019-0158-7 (PMC6706437; doi:10.1038/s41597-019-0158-7)
Supplement: Supplementary file 1 — Download metadata file [file 41597_2019_158_MOESM1_ESM.zip]

Archive with 3 entries (3 files):
- a_Zieger779A_assay.txt
- s_Zieger779A_study.txt
- i_Investigation.txt
