# Supplementary material for: A global view on the effect of water uptake on aerosol particle light scattering
Source: Sci Data. 2019 Aug 22;6:157. doi: 10.1038/s41597-019-0158-7 (PMC6706437; doi:10.1038/s41597-019-0158-7)
Supplement: Supplementary file 1 — Download metadata file [file 41597_2019_158_MOESM1_ESM.zip › a_Zieger779A_assay.txt]

Sample Name	Protocol REF	Assay Name	Raw Data File	Comment[Data Repository]	Comment[Data Record Accession]	Comment[Data Record URI]
APP	data processing	APP in HYGRO_dataset	AeroCom_HYGRO_files/HYGRO_dataset/APP	NILU - Norsk Institutt for Luftforskning	doi:10.21336/gen.4	https://doi.org/10.21336/gen.4
BRW	data processing	BRW in HYGRO_dataset	AeroCom_HYGRO_files/HYGRO_dataset/BRW	NILU - Norsk Institutt for Luftforskning	doi:10.21336/gen.4	https://doi.org/10.21336/gen.4
CBG	data processing	CBG in HYGRO_dataset	AeroCom_HYGRO_files/HYGRO_dataset/CBG	NILU - Norsk Institutt for Luftforskning	doi:10.21336/gen.4	https://doi.org/10.21336/gen.4
CES	data processing	CES in HYGRO_dataset	AeroCom_HYGRO_files/HYGRO_dataset/CES	NILU - Norsk Institutt for Luftforskning	doi:10.21336/gen.4	https://doi.org/10.21336/gen.4
FIK	data processing	FIK in HYGRO_dataset	AeroCom_HYGRO_files/HYGRO_dataset/FIK	NILU - Norsk Institutt for Luftforskning	doi:10.21336/gen.4	https://doi.org/10.21336/gen.4
FKB	data processing	FKB in HYGRO_dataset	AeroCom_HYGRO_files/HYGRO_dataset/FKB	NILU - Norsk Institutt for Luftforskning	doi:10.21336/gen.4	https://doi.org/10.21336/gen.4
GRW	data processing	GRW in HYGRO_dataset	AeroCom_HYGRO_files/HYGRO_dataset/GRW	NILU - Norsk Institutt for Luftforskning	doi:10.21336/gen.4	https://doi.org/10.21336/gen.4
GSN	data processing	GSN in HYGRO_dataset	AeroCom_HYGRO_files/HYGRO_dataset/GSN	NILU - Norsk Institutt for Luftforskning	doi:10.21336/gen.4	https://doi.org/10.21336/gen.4
HFE	data processing	HFE in HYGRO_dataset	AeroCom_HYGRO_files/HYGRO_dataset/HFE	NILU - Norsk Institutt for Luftforskning	doi:10.21336/gen.4	https://doi.org/10.21336/gen.4
HLM	data processing	HLM in HYGRO_dataset	AeroCom_HYGRO_files/HYGRO_dataset/HLM	NILU - Norsk Institutt for Luftforskning	doi:10.21336/gen.4	https://doi.org/10.21336/gen.4
HYY	data processing	HYY in HYGRO_dataset	AeroCom_HYGRO_files/HYGRO_dataset/HYY	NILU - Norsk Institutt for Luftforskning	doi:10.21336/gen.4	https://doi.org/10.21336/gen.4
JFJ	data processing	JFJ in HYGRO_dataset	AeroCom_HYGRO_files/HYGRO_dataset/JFJ	NILU - Norsk Institutt for Luftforskning	doi:10.21336/gen.4	https://doi.org/10.21336/gen.4
KCO	data processing	KCO in HYGRO_dataset	AeroCom_HYGRO_files/HYGRO_dataset/KCO	NILU - Norsk Institutt for Luftforskning	doi:10.21336/gen.4	https://doi.org/10.21336/gen.4
LAN	data processing	LAN in HYGRO_dataset	AeroCom_HYGRO_files/HYGRO_dataset/LAN	NILU - Norsk Institutt for Luftforskning	doi:10.21336/gen.4	https://doi.org/10.21336/gen.4
MAO	data processing	MAO in HYGRO_dataset	AeroCom_HYGRO_files/HYGRO_dataset/MAO	NILU - Norsk Institutt for Luftforskning	doi:10.21336/gen.4	https://doi.org/10.21336/gen.4
MEL	data processing	MEL in HYGRO_dataset	AeroCom_HYGRO_files/HYGRO_dataset/MEL	NILU - Norsk Institutt for Luftforskning	doi:10.21336/gen.4	https://doi.org/10.21336/gen.4
MHD	data processing	MHD in HYGRO_dataset	AeroCom_HYGRO_files/HYGRO_dataset/MHD	NILU - Norsk Institutt for Luftforskning	doi:10.21336/gen.4	https://doi.org/10.21336/gen.4
NIM	data processing	NIM in HYGRO_dataset	AeroCom_HYGRO_files/HYGRO_dataset/NIM	NILU - Norsk Institutt for Luftforskning	doi:10.21336/gen.4	https://doi.org/10.21336/gen.4
PGH	data processing	PGH in HYGRO_dataset	AeroCom_HYGRO_files/HYGRO_dataset/PGH	NILU - Norsk Institutt for Luftforskning	doi:10.21336/gen.4	https://doi.org/10.21336/gen.4
PVC	data processing	PVC in HYGRO_dataset	AeroCom_HYGRO_files/HYGRO_dataset/PVC	NILU - Norsk Institutt for Luftforskning	doi:10.21336/gen.4	https://doi.org/10.21336/gen.4
PYE	data processing	PYE in HYGRO_dataset	AeroCom_HYGRO_files/HYGRO_dataset/PYE	NILU - Norsk Institutt for Luftforskning	doi:10.21336/gen.4	https://doi.org/10.21336/gen.4
SGP	data processing	SGP in HYGRO_dataset	AeroCom_HYGRO_files/HYGRO_dataset/SGP	NILU - Norsk Institutt for Luftforskning	doi:10.21336/gen.4	https://doi.org/10.21336/gen.4
THD	data processing	THD in HYGRO_dataset	AeroCom_HYGRO_files/HYGRO_dataset/THD	NILU - Norsk Institutt for Luftforskning	doi:10.21336/gen.4	https://doi.org/10.21336/gen.4
UGR	data processing	UGR in HYGRO_dataset	AeroCom_HYGRO_files/HYGRO_dataset/UGR	NILU - Norsk Institutt for Luftforskning	doi:10.21336/gen.4	https://doi.org/10.21336/gen.4
YOS	data processing	YOS in HYGRO_dataset	AeroCom_HYGRO_files/HYGRO_dataset/YOS	NILU - Norsk Institutt for Luftforskning	doi:10.21336/gen.4	https://doi.org/10.21336/gen.4
ZEP	data processing	ZEP in HYGRO_dataset	AeroCom_HYGRO_files/HYGRO_dataset/ZEP	NILU - Norsk Institutt for Luftforskning	doi:10.21336/gen.4	https://doi.org/10.21336/gen.4
