# Supplementary material for: A global view on the effect of water uptake on aerosol particle light scattering
Source: Sci Data. 2019 Aug 22;6:157. doi: 10.1038/s41597-019-0158-7 (PMC6706437; doi:10.1038/s41597-019-0158-7)
Supplement: Supplementary file 1 — Download metadata file [file 41597_2019_158_MOESM1_ESM.zip › s_Zieger779A_study.txt]

Source Name	Characteristics[geographical location]	Term Source REF	Term Accession Number	Characteristics[environment type]	Term Source REF	Term Accession Number	Characteristics[latitude]	Unit	Term Source REF	Term Accession Number	Characteristics[longitude]	Unit	Term Source REF	Term Accession Number	Characteristics[altitude]	Unit	Term Source REF	Term Accession Number	Protocol REF	Sample Name	Factor Value[station]	Factor Value[instrument type]	Factor Value[site type]	Factor Value[period]
Appalachian State site station	United States of America	GAZ	GAZ:00002459	climate system	ENVO	ENVO:01001364	36.2	degree	UO	UO:0000185	-81.7	degree	UO	UO:0000185	1100	meter	UO	UO:0000008	data acquisition	APP	Appalachian State	NOAA	Rural Pol.	05.12-12.16
North Slope of Alaska site station	United States of America	GAZ	GAZ:00002459	climate system	ENVO	ENVO:01001364	71.3	degree	UO	UO:0000185	-156.6	degree	UO	UO:0000185	8	meter	UO	UO:0000008	data acquisition	BRW	North Slope of Alaska	NOAA	Arctic	08.06-10.13
Chebogue Point site station	Canada	GAZ	GAZ:00002560	climate system	ENVO	ENVO:01001364	43.8	degree	UO	UO:0000185	-66.1	degree	UO	UO:0000185	5	meter	UO	UO:0000008	data acquisition	CBG	Chebogue Point	NOAA	Marine	07.04-08.04
Cabauw site station	The Netherlands	GAZ	GAZ:00002946	climate system	ENVO	ENVO:01001364	52	degree	UO	UO:0000185	4.9	degree	UO	UO:0000185	60	meter	UO	UO:0000008	data acquisition	CES	Cabauw	PSI	Rural	06.09-10.09
Finokalia site station	Greece	GAZ	GAZ:00002945	climate system	ENVO	ENVO:01001364	35.3	degree	UO	UO:0000185	25.7	degree	UO	UO:0000185	150	meter	UO	UO:0000008	data acquisition	FIK	Finokalia	U. Crete	Marine	01.12-12.12
Black Forest site station	Germany	GAZ	GAZ:00002646	climate system	ENVO	ENVO:01001364	48.5	degree	UO	UO:0000185	8.4	degree	UO	UO:0000185	511	meter	UO	UO:0000008	data acquisition	FKB	Black Forest	NOAA	Rural	03.07-12.07
Graciosa site station	Portuguese Republic	GAZ	GAZ:00002944	climate system	ENVO	ENVO:01001364	39.1	degree	UO	UO:0000185	-28	degree	UO	UO:0000185	15	meter	UO	UO:0000008	data acquisition	GRW	Graciosa	NOAA	Marine	04.09-12.10
Gosan site station	South Korea	GAZ	GAZ:00002802	climate system	ENVO	ENVO:01001364	33.28	degree	UO	UO:0000185	126.2	degree	UO	UO:0000185	72	meter	UO	UO:0000008	data acquisition	GSN	Gosan	NOAA	Pol. Marine	04.01-12.01
Shouxian site station	China	GAZ	GAZ:00002845	climate system	ENVO	ENVO:01001364	32.56	degree	UO	UO:0000185	116.8	degree	UO	UO:0000185	23	meter	UO	UO:0000008	data acquisition	HFE	Shouxian	NOAA	Urban	05.08-12.08
Holme Moss site station	United Kingdom	GAZ	GAZ:00002637	climate system	ENVO	ENVO:01001364	53.5	degree	UO	UO:0000185	-1.9	degree	UO	UO:0000185	525	meter	UO	UO:0000008	data acquisition	HLM	Holme Moss	NOAA	Pol. Rural	11.06-12.06
Hyyti site station	Finland	GAZ	GAZ:00002937	climate system	ENVO	ENVO:01001364	61.9	degree	UO	UO:0000185	24.3	degree	UO	UO:0000185	180	meter	UO	UO:0000008	data acquisition	HYY	Hyyti	PSI	Rural	05.13-08.13
Jungfraujoch site station	Switzerland	GAZ	GAZ:00002941	climate system	ENVO	ENVO:01001364	46.6	degree	UO	UO:0000185	8	degree	UO	UO:0000185	3580	meter	UO	UO:0000008	data acquisition	JFJ	Jungfraujoch	PSI	Mountain	06.10-02.11
Kaashidhoo Climate Observatory site station	Maldives Archipelago	GAZ	GAZ:00006924	climate system	ENVO	ENVO:01001364	4.9	degree	UO	UO:0000185	73.5	degree	UO	UO:0000185	1	meter	UO	UO:0000008	data acquisition	KCO	Kaashidhoo Climate Observatory	NOAA	Marine	02.99-03.99
Lin an site station	China	GAZ	GAZ:00002845	climate system	ENVO	ENVO:01001364	30.3	degree	UO	UO:0000185	119.7	degree	UO	UO:0000185	138	meter	UO	UO:0000008	data acquisition	LAN	Lin an	NOAA	Pol. Rural	03.13-03.13
Manacapuru site station	Brazil	GAZ	GAZ:00002828	climate system	ENVO	ENVO:01001364	-2.6	degree	UO	UO:0000185	-60.2	degree	UO	UO:0000185	50	meter	UO	UO:0000008	data acquisition	MAO	Manacapuru	NOAA	Urban	08.14-04.15
Melpitz site station	Germany	GAZ	GAZ:00002646	climate system	ENVO	ENVO:01001364	51.4	degree	UO	UO:0000185	12.9	degree	UO	UO:0000185	86	meter	UO	UO:0000008	data acquisition	MEL	Melpitz	PSI	Pol. Rural	02.09-03.09
Mace Head site station	Republic of Ireland	GAZ	GAZ:00002943	climate system	ENVO	ENVO:01001364	53.3	degree	UO	UO:0000185	-9.9	degree	UO	UO:0000185	5	meter	UO	UO:0000008	data acquisition	MHD	Mace Head	PSI	Marine	01.09-02.09
Niamey site station	Niger	GAZ	GAZ:00000585	climate system	ENVO	ENVO:01001364	13.5	degree	UO	UO:0000185	2.2	degree	UO	UO:0000185	205	meter	UO	UO:0000008	data acquisition	NIM	Niamey	NOAA	Desert	01.06-12.06
Nainital site station	India	GAZ	GAZ:00002839	climate system	ENVO	ENVO:01001364	29.4	degree	UO	UO:0000185	79.5	degree	UO	UO:0000185	1951	meter	UO	UO:0000008	data acquisition	PGH	Nainital	NOAA	Urban	06.11-12.11
Cape Cod site station	United States of America	GAZ	GAZ:00002459	climate system	ENVO	ENVO:01001364	42.1	degree	UO	UO:0000185	-70.2	degree	UO	UO:0000185	1	meter	UO	UO:0000008	data acquisition	PVC	Cape Cod	NOAA	Marine	07.12-06.13
Point Reyes site station	United States of America	GAZ	GAZ:00002459	climate system	ENVO	ENVO:01001364	38.1	degree	UO	UO:0000185	-123	degree	UO	UO:0000185	5	meter	UO	UO:0000008	data acquisition	PYE	Point Reyes	NOAA	Marine	03.05-09.05
Southern Great Plains site station	United States of America	GAZ	GAZ:00002459	climate system	ENVO	ENVO:01001364	36.6	degree	UO	UO:0000185	-97.5	degree	UO	UO:0000185	315	meter	UO	UO:0000008	data acquisition	SGP	Southern Great Plains	NOAA	Pol. Rural	12.98-12.16
Trinidad Head site station	United States of America	GAZ	GAZ:00002459	climate system	ENVO	ENVO:01001364	41.1	degree	UO	UO:0000185	-124.2	degree	UO	UO:0000185	107	meter	UO	UO:0000008	data acquisition	THD	Trinidad Head	NOAA	Marine	04.02-03.06
Granada site station	Kingdom of Spain	GAZ	GAZ:00000591	climate system	ENVO	ENVO:01001364	37.2	degree	UO	UO:0000185	-3.6	degree	UO	UO:0000185	680	meter	UO	UO:0000008	data acquisition	UGR	Granada	U. Granada	Urban	01.14-04.16
Yosemite site station	United States of America	GAZ	GAZ:00002459	climate system	ENVO	ENVO:01001364	37.7	degree	UO	UO:0000185	-119.7	degree	UO	UO:0000185	1615	meter	UO	UO:0000008	data acquisition	YOS	Yosemite	US NPS	Pol. Rural	07.02-09.02
Zeppelin site station	Kingdom of Norway	GAZ	GAZ:00002699	climate system	ENVO	ENVO:01001364	78.9	degree	UO	UO:0000185	11.9	degree	UO	UO:0000185	475	meter	UO	UO:0000008	data acquisition	ZEP	Zeppelin	PSI	Arctic	07.08-10.08
