# Supplementary material for: A global view on the effect of water uptake on aerosol particle light scattering
Source: Sci Data. 2019 Aug 22;6:157. doi: 10.1038/s41597-019-0158-7 (PMC6706437; doi:10.1038/s41597-019-0158-7)
Supplement: Supplementary file 1 — Download metadata file [file 41597_2019_158_MOESM1_ESM.zip › i_Investigation.txt]

# Investigation File generated for Scientific Data with Investigation File Authoring Tool version 0.1.0 on 26/07/2019 - This metadata file is CC0
ONTOLOGY SOURCE REFERENCE
Term Source Name	GAZ	ENVO	UO	ERO	OBI	EFO	NCIT	IDO	CHMO
Term Source File	http://data.bioontology.org/ontologies/GAZ	http://data.bioontology.org/ontologies/ENVO	http://data.bioontology.org/ontologies/UO	http://data.bioontology.org/ontologies/ERO	http://data.bioontology.org/ontologies/OBI	http://data.bioontology.org/ontologies/EFO	http://data.bioontology.org/ontologies/NCIT	http://data.bioontology.org/ontologies/IDO	http://data.bioontology.org/ontologies/CHMO
Term Source Version	$Revision: 1.512 $		unknown	2013-08-02	2014-08-18	3.7.0	17.06d	2017-11-03	releases/2014-11-20
Term Source Description	Gazetteer	Environment Ontology	Units of Measurement Ontology	Eagle-I Research Resource Ontology	Ontology for Biomedical Investigations	Experimental Factor Ontology	National Cancer Institute Thesaurus	Infectious Disease Ontology	Chemical Methods Ontology
INVESTIGATION
Investigation Identifier
Investigation Title
Investigation Description
Investigation Submission Date
Investigation Public Release Date
INVESTIGATION PUBLICATIONS
Investigation PubMed ID
Investigation Publication DOI
Investigation Publication Author List
Investigation Publication Title
Investigation Publication Status
Investigation Publication Status Term Accession Number
Investigation Publication Status Term Source REF
INVESTIGATION CONTACTS
Investigation Person Last Name
Investigation Person Mid Initials
Investigation Person First Name
Investigation Person Address
Investigation Person Phone
Investigation Person Fax
Investigation Person Email
Investigation Person Affiliation
Investigation Person Roles
Investigation Person Roles Term Accession Number
Investigation Person Roles Term Source REF
STUDY
Study Identifier	10.1038/s41597-019-0158-7
Study Title	A global view on the effect of water uptake on aerosol particle light scattering
Study Submission Date	24/01/2019
Study Public Release Date	22/08/2019
Study Description	https://www.nature.com/articles/s41597-019-0158-7
Study File Name	s_Zieger779A_study.txt
Comment[Subject Keywords]	""
Comment[Manuscript Licence]	CC BY-4.0
Comment[Experimental Metadata Licence]	CC0
Comment[Supplementary Information File Name]
Comment[Supplementary Information File Type]
Comment[Supplementary Information File URL]
Comment[Data Repository]	NILU - Norsk Institutt for Luftforskning
Comment[Data Record Accession]	doi:10.21336/gen.4
Comment[Data Record URI]	https://doi.org/10.21336/gen.4
STUDY DESIGN DESCRIPTORS
Study Design Type	spectral data collection and processing objective	data integration objective	time series design
Study Design Type Term Accession Number	ERO:0100091	ERO:0100092	OBI:0500020
Study Design Type Term Source REF	ERO	ERO	OBI
STUDY PUBLICATIONS
Study PubMed ID
Study Publication DOI
Study Publication Author List
Study Publication Title
Study Publication Status
Study Publication Status Term Accession Number
Study Publication Status Term Source REF
STUDY FACTORS
Study Factor Name	station	instrument type	site type	period
Study Factor Type	geographic location	instrument	Environment	temporal_interval
Study Factor Type Term Accession Number	GAZ:00000448	http://www.ebi.ac.uk/efo/EFO_0000548	NCIT:C16551	http://www.ifomis.org/bfo/1.1/span#TemporalInterval
Study Factor Type Term Source REF	OBI	EFO	NCIT	IDO
STUDY ASSAYS
Study Assay Measurement Type	light scattering
Study Assay Measurement Type Term Accession Number	CHMO:0000166
Study Assay Measurement Type Term Source REF	CHMO
Study Assay Technology Type	Nephelometry
Study Assay Technology Type Term Accession Number	NCIT:C111281
Study Assay Technology Type Term Source REF	NCIT
Study Assay Technology Platform	""
Study Assay File Name	a_Zieger779A_assay.txt
STUDY PROTOCOLS
Study Protocol Name	data acquisition	data processing
Study Protocol Type	information acquisition	data transformation
Study Protocol Type Term Accession Number	OBI:0600013	OBI:0200000
Study Protocol Type Term Source REF	OBI	ERO
Study Protocol Description		
Study Protocol URI	""	""
Study Protocol Version		
Study Protocol Parameters Name	""	""
Study Protocol Parameters Name Term Accession Number	""	""
Study Protocol Parameters Name Term Source REF	""	""
Study Protocol Components Name	""	""
Study Protocol Components Type	""	""
Study Protocol Components Type Term Accession Number	""	""
Study Protocol Components Type Term Source REF	""	""
STUDY CONTACTS
Study Person Last Name	Burgos	Andrews	Titos	Alados-Arboledas	Baltensperger	Day	Jefferson	Kalivitis	Mihalopoulos	Sherman	Sun	Weingartner	Zieger
Study Person First Name	María A.	Elisabeth	Gloria	Lucas	Urs	Derek	Anne	Nikos	Nikos	James	Junying	Ernest	Paul
Study Person Mid Initials
Study Person Email	maria.burgos@aces.su.se	""	""	""	""	""	""	""	""	""	""	""	paul.zieger@aces.su.se
Study Person Phone
Study Person Fax
Study Person Address
Study Person Affiliation	Department of Environmental Science and Analytical Chemistry, Stockholm University, SE-10691, Stockholm, Sweden	Cooperative Institute for Research in Environmental Studies, University of Colorado, Boulder, USA	Andalusian Institute for Earth System Research, University of Granada, Granada, Spain	Andalusian Institute for Earth System Research, University of Granada, Granada, Spain	Laboratory of Atmospheric Chemistry, Paul Scherrer Institute, Villigen, Switzerland	Cooperative Institute for Research in the Atmosphere, Colorado State University, Fort Collins, USA	Cooperative Institute for Research in Environmental Studies, University of Colorado, Boulder, USA	Environmental Chemical Processes Laboratory, Department of Chemistry, University of Crete, Heraklion, Greece	Environmental Chemical Processes Laboratory, Department of Chemistry, University of Crete, Heraklion, Greece	Department of Physics and Astronomy, Appalachian State University, Boone, USA	Key Laboratory for Atmospheric Chemistry, Institute of Atmospheric Composition, Chinese Academy of Meteorological Sciences, Beijing, China	Institute for Sensing and Electronics, University of Applied Sciences, Windisch, Switzerland	Department of Environmental Science and Analytical Chemistry, Stockholm University, SE-10691, Stockholm, Sweden
Study Person Roles
Study Person Roles Term Accession Number
Study Person Roles Term Source REF
Comment[Study Person ORCID]	""	""	""	""	""	""	""	""	""	""	""	""	0000-0001-7000-6879
Comment[Funder]
Comment[FundRef ID]
Comment[Funder Term Source REF]
Comment[Grant Identifier]
